# Supplementary material for: Dimethyl 2,2′-(p-phenyl­enedi­oxy)­diacetate
Source: Acta Crystallogr Sect E Struct Rep Online. 2009 Jan 28;65(Pt 2):o403. doi: 10.1107/S1600536809002980 (PMC2968197; doi:10.1107/S1600536809002980)
Supplement: Supplementary file 2 [file e-65-0o403-Isup2.hkl]

# 
# h,k,l, Fc-squared, Fo-squared, sigma(Fo-squared) and status flag 
# 
data_I
_shelx_title '    W in P2(1)/n' 
_shelx_refln_list_code          4 
_shelx_F_calc_maximum      166.93 
_exptl_crystal_F_000       268.00 
_reflns_d_resolution_high  0.8323 
 
loop_ 
 _symmetry_equiv_pos_as_xyz 
 'x, y, z' 
 '-x+1/2, y+1/2, -z+1/2' 
 '-x, -y, -z' 
 'x-1/2, -y-1/2, z-1/2' 
 
_cell_length_a     7.4190 
_cell_length_b     7.0990 
_cell_length_c    11.7850 
_cell_angle_alpha  90.000 
_cell_angle_beta   95.490 
_cell_angle_gamma  90.000 
 
_shelx_F_squared_multiplier     1.000 
 
loop_ 
 _refln_index_h 
 _refln_index_k 
 _refln_index_l 
 _refln_F_squared_calc 
 _refln_F_squared_meas 
 _refln_F_squared_sigma 
 _refln_observed_status 
   2   0   0       50.16       51.00      1.70 o 
   4   0   0      903.70      976.41      0.81 o 
   6   0   0       26.79       27.68      2.15 o 
   8   0   0        2.55        3.23      1.37 o 
   1   1   0     6072.29     6170.93     35.88 o 
   2   1   0      125.85      114.88      1.66 o 
   3   1   0      296.51      280.80      3.08 o 
   4   1   0       78.28       72.76      1.96 o 
   5   1   0      191.10      149.08      0.76 o 
   6   1   0       13.70       17.62      1.61 o 
   7   1   0        0.23        1.17      1.17 o 
   8   1   0       53.39       64.18      3.03 o 
   0   2   0        2.55        1.45      0.37 o 
   1   2   0        7.15        5.95      0.50 o 
   2   2   0        0.05        1.20      0.44 o 
   3   2   0     1169.28     1160.22      6.67 o 
   4   2   0        0.18        0.20      0.62 o 
   5   2   0       99.85       98.41      2.81 o 
   6   2   0        3.45        3.20      1.14 o 
   7   2   0      165.06      205.21      5.02 o 
   8   2   0        0.60        1.77      1.33 o 
   1   3   0       89.07      102.03      1.85 o 
   2   3   0      553.70      498.56      0.70 o 
   3   3   0       71.98       94.45      2.51 o 
   4   3   0      227.34      226.24      4.42 o 
   5   3   0      177.48      209.68      4.49 o 
   6   3   0      232.83      287.36      5.98 o 
   7   3   0        0.16        1.27      1.40 o 
   8   3   0        6.06        4.94      1.73 o 
   0   4   0       79.63       88.32      2.03 o 
   1   4   0       24.25       27.75      1.25 o 
   2   4   0      101.05       91.82      3.24 o 
   3   4   0       32.54       35.01      2.23 o 
   4   4   0       68.87       64.68      3.42 o 
   5   4   0        0.47        0.60      1.36 o 
   6   4   0       42.42       37.74      1.78 o 
   7   4   0        0.78        1.51      1.51 o 
   1   5   0      169.85      153.03      0.86 o 
   2   5   0      178.68      193.27      4.05 o 
   3   5   0      156.27      155.88      1.18 o 
   4   5   0        1.95        5.28      1.44 o 
   5   5   0        7.24        6.87      1.79 o 
   6   5   0        4.71        8.66      2.16 o 
   7   5   0        1.76        4.88      1.89 o 
   0   6   0       96.11       72.94      4.06 o 
   1   6   0      326.40      387.11      6.02 o 
   2   6   0        0.08        0.81      1.35 o 
   3   6   0       27.04       31.79      2.56 o 
   4   6   0       38.99       48.73      3.34 o 
   5   6   0        0.42        1.41      1.88 o 
   6   6   0        0.00        0.00      1.71 o 
   1   7   0       12.36       10.50      1.36 o 
   2   7   0       44.20       61.16      3.49 o 
   3   7   0        2.24        2.48      1.61 o 
   4   7   0       16.72       25.74      2.76 o 
   5   7   0        0.64        2.55      1.47 o 
   0   8   0       26.64       34.87      3.05 o 
   1   8   0        2.29        3.74      1.80 o 
   2   8   0        0.00        0.66      1.57 o 
   3   8   0        4.65        5.23      2.03 o 
  -7   0   1       63.32       79.67      3.53 o 
  -5   0   1      179.67      182.15      5.16 o 
  -3   0   1      944.23     1157.11      9.38 o 
  -1   0   1        5.83        2.87      0.87 o 
   1   0   1      254.47      212.71      3.63 o 
   3   0   1      124.65      119.65      2.51 o 
   5   0   1      129.49      129.21      3.41 o 
   7   0   1        0.14        2.33      1.45 o 
  -8   1   1        8.91        7.19      0.80 o 
  -7   1   1       38.78       31.84      1.85 o 
  -6   1   1       11.30       15.31      1.28 o 
  -5   1   1        0.97        0.98      0.76 o 
  -4   1   1      153.43      182.27      2.97 o 
  -3   1   1      204.54      180.21      2.94 o 
  -2   1   1       35.77       36.08      1.00 o 
  -1   1   1      155.97      123.17      1.90 o 
   0   1   1       99.24       86.39      4.84 o 
   1   1   1     1334.69     1262.67     20.67 o 
   2   1   1        0.73        0.83      0.31 o 
   3   1   1      130.71      119.84      2.19 o 
   4   1   1       76.73       70.28      0.55 o 
   5   1   1      147.72      163.53      3.62 o 
   6   1   1       24.66       16.77      1.74 o 
   7   1   1        8.75        7.50      1.40 o 
   8   1   1        5.42        1.84      1.34 o 
  -8   2   1        2.31        1.85      0.73 o 
  -7   2   1       27.24       24.42      1.69 o 
  -6   2   1       15.02        9.89      1.13 o 
  -5   2   1       44.47       37.56      1.50 o 
  -4   2   1       44.67       42.68      1.17 o 
  -3   2   1      199.94      215.60      2.65 o 
  -2   2   1      743.11      799.08      5.03 o 
  -1   2   1       37.07       33.33      1.67 o 
   0   2   1       13.09       13.81      0.45 o 
   1   2   1     1720.98     1737.24      0.44 o 
   2   2   1      173.55      205.99      2.55 o 
   3   2   1        1.07        0.56      0.56 o 
   4   2   1        0.83        0.22      0.78 o 
   5   2   1        0.00        1.29      0.82 o 
   6   2   1        0.75        1.24      1.24 o 
   7   2   1      105.04      118.96      4.18 o 
   8   2   1        2.66        1.68      1.68 o 
  -8   3   1        1.81        1.49      0.84 o 
  -7   3   1        4.82        5.05      0.99 o 
  -6   3   1       23.70       17.94      1.46 o 
  -5   3   1      114.89       94.32      2.62 o 
  -4   3   1        3.44        2.46      0.64 o 
  -3   3   1       63.36       48.44      2.02 o 
  -2   3   1      852.39      702.32      0.62 o 
  -1   3   1      830.40     1008.24      6.25 o 
   0   3   1        0.13        0.09      0.24 o 
   1   3   1      538.24      498.64      4.06 o 
   2   3   1      164.60      206.48      0.75 o 
   3   3   1        0.00        0.11      0.81 o 
   4   3   1       20.76       25.99      1.76 o 
   5   3   1      159.94      164.63      4.25 o 
   6   3   1       44.77       50.72      2.91 o 
   7   3   1        4.47        7.05      1.63 o 
   8   3   1        1.80        0.24      1.58 o 
  -7   4   1        2.02        2.82      1.03 o 
  -6   4   1      122.41      117.93      0.97 o 
  -5   4   1       69.94       72.44      2.71 o 
  -4   4   1       16.40       14.26      1.49 o 
  -3   4   1       34.81       34.24      1.78 o 
  -2   4   1      246.91      229.76      4.63 o 
  -1   4   1       28.08       26.94      1.33 o 
   0   4   1        7.16        7.81      0.50 o 
   1   4   1       64.74       63.37      1.74 o 
   2   4   1       45.20       51.17      1.97 o 
   3   4   1        0.19        1.16      1.16 o 
   4   4   1        6.01       10.38      1.55 o 
   5   4   1        3.16        2.04      2.99 o 
   6   4   1      145.66      137.55      6.00 o 
   7   4   1        0.33        3.00      1.56 o 
  -7   5   1        0.01        1.19      1.19 o 
  -6   5   1        0.01        1.19      1.19 o 
  -5   5   1       45.23       55.04      1.20 o 
  -4   5   1       10.96       11.96      1.69 o 
  -3   5   1        1.88        0.54      1.08 o 
  -2   5   1      113.95      105.65      0.94 o 
  -1   5   1       68.82       54.62      1.99 o 
   0   5   1       38.18       27.91     18.15 o 
   1   5   1       12.27       14.26      1.23 o 
   2   5   1      121.01      117.58      1.01 o 
   3   5   1        0.07        1.93      1.19 o 
   4   5   1       15.39       20.37      1.94 o 
   5   5   1        3.38        0.00      1.47 o 
   6   5   1       19.19       20.11      2.65 o 
   7   5   1       13.34       11.92      2.58 o 
  -6   6   1        7.33        6.41      1.15 o 
  -5   6   1       13.96       13.97      1.79 o 
  -4   6   1       19.88       20.90      2.19 o 
  -3   6   1        0.07        1.05      1.31 o 
  -2   6   1       63.67       71.84      2.86 o 
  -1   6   1      141.20      162.07      3.82 o 
   0   6   1       14.06       11.38      0.92 o 
   1   6   1      132.72      145.79      3.76 o 
   2   6   1        9.98       11.83      1.80 o 
   3   6   1       27.32       36.80      2.63 o 
   4   6   1        8.44        7.18      1.55 o 
   5   6   1       12.90       12.91      2.31 o 
   6   6   1        0.04        0.27      1.81 o 
  -5   7   1        0.53        2.45      1.23 o 
  -4   7   1        0.63        0.57      1.37 o 
  -3   7   1       14.48       13.03      1.20 o 
  -2   7   1        0.70        0.81      1.28 o 
  -1   7   1        0.02        1.01      1.11 o 
   0   7   1       62.71       75.86      4.62 o 
   1   7   1        0.13        1.84      0.92 o 
   2   7   1        0.80        1.66      1.27 o 
   3   7   1        2.52        1.36      1.64 o 
   4   7   1       20.37       28.42      2.74 o 
  -3   8   1        9.83       14.78      1.91 o 
  -2   8   1        1.96        2.32      1.47 o 
  -1   8   1        4.36        5.19      1.23 o 
   0   8   1        2.15        2.13      1.41 o 
   1   8   1        4.62        1.63      1.41 o 
   2   8   1       18.39       19.99      2.17 o 
  -8   0   2        1.77        0.94      1.30 o 
  -6   0   2        0.16        0.97      1.13 o 
  -4   0   2      392.66      397.36      5.84 o 
  -2   0   2      140.81      146.65      2.93 o 
   0   0   2      742.18      773.33     14.89 o 
   2   0   2      113.71       90.19      3.10 o 
   4   0   2      438.16      464.71      6.58 o 
   6   0   2       25.29       25.93      2.05 o 
   8   0   2       30.76       41.08      2.95 o 
  -8   1   2        4.99        6.53      1.40 o 
  -7   1   2       27.96       23.02      1.11 o 
  -6   1   2       19.44       18.11      1.79 o 
  -5   1   2       32.07       32.37      1.65 o 
  -4   1   2      518.61      581.28      5.29 o 
  -3   1   2      141.47      135.53      1.98 o 
  -2   1   2       83.78       83.71      0.41 o 
  -1   1   2      107.05      102.22      1.55 o 
   0   1   2     1755.18     1837.22     66.36 o 
   1   1   2      175.92      184.44      2.23 o 
   2   1   2       36.74       35.99      1.20 o 
   3   1   2       77.50       92.21      1.41 o 
   4   1   2       16.81       12.30      0.69 o 
   5   1   2       72.85       71.22      3.13 o 
   6   1   2        4.20        2.42      1.48 o 
   7   1   2        0.00        0.42      1.38 o 
   8   1   2       25.69       25.59      2.38 o 
  -8   2   2        0.39        0.31      0.86 o 
  -7   2   2        0.69        0.55      0.90 o 
  -6   2   2      193.74      198.15      3.77 o 
  -5   2   2        8.88       12.34      1.12 o 
  -4   2   2        1.44        1.36      0.79 o 
  -3   2   2        7.17        8.79      0.70 o 
  -2   2   2        2.13        0.63      0.52 o 
  -1   2   2       40.88       43.52      1.22 o 
   0   2   2     1330.59      249.22    519.72 o 
   1   2   2       93.02       82.86      0.35 o 
   2   2   2        6.27        4.73      0.79 o 
   3   2   2      157.67      123.65      0.73 o 
   4   2   2       98.57       97.77      0.72 o 
   5   2   2       53.51       51.52      2.38 o 
   6   2   2       17.15       22.17      1.86 o 
   7   2   2       20.41       23.03      2.31 o 
   8   2   2        6.88        6.23      2.29 o 
  -8   3   2        3.43        2.81      0.99 o 
  -7   3   2        0.75        1.06      0.88 o 
  -6   3   2        5.89        4.19      1.12 o 
  -5   3   2       57.97       48.81      1.98 o 
  -4   3   2      120.18       98.86      2.55 o 
  -3   3   2        0.07        1.64      0.61 o 
  -2   3   2       77.63       63.93      2.70 o 
  -1   3   2      267.22      289.63      3.62 o 
   0   3   2      519.85      358.91    215.94 o 
   1   3   2        6.90        6.22      0.71 o 
   2   3   2      612.76      743.07      6.38 o 
   3   3   2      428.73      515.02      6.20 o 
   4   3   2        0.10        0.56      1.01 o 
   5   3   2        2.79        0.44      1.16 o 
   6   3   2       42.00       53.70      3.35 o 
   7   3   2       12.16       15.62      2.42 o 
   8   3   2        0.60        1.02      1.65 o 
  -7   4   2        1.15        0.09      1.13 o 
  -6   4   2        3.78        5.96      1.34 o 
  -5   4   2      187.06      226.88      4.62 o 
  -4   4   2        0.81        0.86      0.86 o 
  -3   4   2       14.56       18.66      1.47 o 
  -2   4   2        6.72        7.59      0.92 o 
  -1   4   2       74.03       74.57      2.06 o 
   0   4   2       25.62       19.16      0.77 o 
   1   4   2        0.18        0.20      0.50 o 
   2   4   2       57.58       63.44      2.32 o 
   3   4   2      121.11      112.36      1.22 o 
   4   4   2       15.35       15.18      1.78 o 
   5   4   2       15.96       22.76      2.11 o 
   6   4   2       57.13       73.21      3.95 o 
   7   4   2       37.77       37.57      3.49 o 
  -7   5   2        0.40        0.57      1.23 o 
  -6   5   2       27.39       27.96      2.50 o 
  -5   5   2       34.35       30.45      2.19 o 
  -4   5   2        3.51        3.97      1.12 o 
  -3   5   2       15.90       19.06      1.45 o 
  -2   5   2        0.51        0.54      0.86 o 
  -1   5   2      169.61      159.75      3.33 o 
   0   5   2        1.15        1.64      0.53 o 
   1   5   2        2.68        3.44      0.83 o 
   2   5   2      103.41       93.74      3.07 o 
   3   5   2       39.50       34.34      3.03 o 
   4   5   2        0.04        1.48      1.48 o 
   5   5   2        0.02        0.82      1.66 o 
   6   5   2       18.66       24.95      2.97 o 
  -6   6   2        1.14        1.21      1.21 o 
  -5   6   2        0.38        0.77      1.21 o 
  -4   6   2       17.53       13.59      1.55 o 
  -3   6   2       24.25       23.02      1.85 o 
  -2   6   2       18.38       16.91      1.49 o 
  -1   6   2       25.42       24.62      0.77 o 
   0   6   2       96.53       92.48      2.11 o 
   1   6   2        8.33        8.52      1.31 o 
   2   6   2       81.77       98.13      3.57 o 
   3   6   2       84.36       82.26      4.05 o 
   4   6   2        0.87        2.15      1.70 o 
   5   6   2       10.63        9.50      2.27 o 
   6   6   2        6.92        2.70      1.62 o 
  -5   7   2        0.32        0.00      1.09 o 
  -4   7   2        2.80        5.01      1.13 o 
  -3   7   2       28.57       25.03      1.94 o 
  -2   7   2        3.61        4.31      0.99 o 
  -1   7   2        2.10        3.33      0.92 o 
   0   7   2        2.54        2.87      1.19 o 
   1   7   2       42.56       47.14      2.53 o 
   2   7   2        2.70        3.55      1.34 o 
   3   7   2        0.02        1.18      1.57 o 
   4   7   2       14.71       18.29      2.37 o 
  -2   8   2        0.30        1.35      0.83 o 
  -1   8   2       12.80        9.93      1.40 o 
   0   8   2        4.72        2.64      3.02 o 
   1   8   2        1.63        2.30      1.20 o 
   2   8   2        4.14        1.70      1.70 o 
  -7   0   3        0.00        1.48      1.21 o 
  -5   0   3      116.74      117.64      4.00 o 
  -3   0   3     1442.76     1549.17     42.95 o 
  -1   0   3       39.12       47.89      1.41 o 
   1   0   3    27867.24    29266.30    136.18 o 
   3   0   3       23.27       19.96      1.41 o 
   5   0   3      268.86      287.73      5.80 o 
   7   0   3        1.00        2.22      1.89 o 
  -8   1   3        1.98        2.57      1.13 o 
  -7   1   3      129.52      129.81      1.13 o 
  -6   1   3        4.65        3.80      1.27 o 
  -5   1   3        9.24        7.88      1.02 o 
  -4   1   3      329.63      344.35      4.67 o 
  -3   1   3       25.68       28.56      1.16 o 
  -2   1   3      399.71      417.53      0.41 o 
  -1   1   3       22.31       20.71      0.91 o 
   0   1   3     6436.34     6230.25    247.41 o 
   1   1   3        0.38        0.14      0.56 o 
   2   1   3     1324.61     1307.37     29.22 o 
   3   1   3      158.93      155.70      2.72 o 
   4   1   3       68.12       74.48      2.33 o 
   5   1   3       53.98       57.66      2.42 o 
   6   1   3       47.10       43.46      2.75 o 
   7   1   3        5.19        9.39      1.94 o 
   8   1   3        1.97        1.26      1.96 o 
  -8   2   3        3.87        6.97      1.16 o 
  -7   2   3        0.09        0.19      0.88 o 
  -6   2   3      385.63      398.83      5.48 o 
  -5   2   3        4.26        5.23      0.93 o 
  -4   2   3       52.13       41.74      0.54 o 
  -3   2   3        6.78        6.22      0.72 o 
  -2   2   3     1572.00     1472.80     30.72 o 
  -1   2   3       36.31       27.56      0.54 o 
   0   2   3       59.90       36.41     23.20 o 
   1   2   3        0.78        0.72      0.60 o 
   2   2   3       30.29       27.97      1.42 o 
   3   2   3        0.69        0.91      0.66 o 
   4   2   3      175.52      188.53      3.84 o 
   5   2   3        4.27        2.80      1.20 o 
   6   2   3       52.79       51.43      2.82 o 
   7   2   3        0.11        1.72      1.72 o 
   8   2   3       47.92       54.24      1.73 o 
  -8   3   3        1.46        0.42      1.18 o 
  -7   3   3       17.02       15.16      0.93 o 
  -6   3   3        2.10        1.04      1.04 o 
  -5   3   3      393.24      417.05      5.13 o 
  -4   3   3      273.90      251.49      3.77 o 
  -3   3   3      590.28      571.82      5.31 o 
  -2   3   3      172.30      178.14      0.70 o 
  -1   3   3      289.16      236.63      4.34 o 
   0   3   3       73.83       72.29     47.40 o 
   1   3   3       22.40       28.31      1.20 o 
   2   3   3       65.40       50.94      0.85 o 
   3   3   3      277.26      296.71      5.12 o 
   4   3   3       12.61       11.64      1.99 o 
   5   3   3       25.16       36.14      2.44 o 
   6   3   3       58.81       77.92      3.66 o 
   7   3   3       73.30       70.57      4.11 o 
  -7   4   3        1.78        3.98      1.21 o 
  -6   4   3        4.73        5.66      1.17 o 
  -5   4   3       99.48      115.22      3.31 o 
  -4   4   3        9.09        7.44      1.15 o 
  -3   4   3       98.02      109.54      2.92 o 
  -2   4   3        9.99       11.11      1.28 o 
  -1   4   3      227.54      185.06      4.00 o 
   0   4   3        6.75        3.19      2.77 o 
   1   4   3       26.11       19.73      0.54 o 
   2   4   3       37.78       51.56      2.18 o 
   3   4   3       14.33       12.25      1.13 o 
   4   4   3       20.51       19.80      2.37 o 
   5   4   3       15.57       14.05      1.68 o 
   6   4   3        1.91        1.94      1.94 o 
   7   4   3       11.81       10.45      1.76 o 
  -7   5   3        0.69        1.04      1.30 o 
  -6   5   3       11.53       15.68      1.72 o 
  -5   5   3        3.89        1.02      1.02 o 
  -4   5   3       24.21       30.55      1.92 o 
  -3   5   3        6.85       10.82      1.21 o 
  -2   5   3      105.81       95.83      2.83 o 
  -1   5   3      256.87      244.60      4.18 o 
   0   5   3      132.86      125.54      3.84 o 
   1   5   3        2.93        0.99      0.76 o 
   2   5   3       47.11       38.96      2.66 o 
   3   5   3       80.81       85.73      1.41 o 
   4   5   3       80.77      102.42      4.22 o 
   5   5   3        0.00        0.83      1.68 o 
   6   5   3        0.26        0.77      1.71 o 
  -6   6   3        1.40        0.74      1.07 o 
  -5   6   3        0.49        0.09      1.10 o 
  -4   6   3        2.01        3.79      0.98 o 
  -3   6   3       51.03       48.45      2.31 o 
  -2   6   3       38.09       35.27      1.99 o 
  -1   6   3        3.23        2.06      0.98 o 
   0   6   3      240.54      234.26      8.06 o 
   1   6   3       66.09       79.34      1.01 o 
   2   6   3      222.55      221.89      5.32 o 
   3   6   3        3.31        4.98      1.62 o 
   4   6   3       15.20       13.36      1.53 o 
   5   6   3       14.06        9.92      2.22 o 
  -4   7   3        1.85        0.08      0.86 o 
  -3   7   3       27.99       25.58      1.85 o 
  -2   7   3        1.78        3.52      1.06 o 
  -1   7   3       50.47       48.71      2.49 o 
   0   7   3       21.06       13.11      8.50 o 
   1   7   3        5.78        5.52      1.20 o 
   2   7   3        2.98        5.20      1.33 o 
   3   7   3       14.81       13.60      1.41 o 
   4   7   3        2.16        2.42      1.91 o 
  -2   8   3        9.92        8.08      1.29 o 
  -1   8   3        0.00        0.23      1.04 o 
   0   8   3        0.16        0.17      0.74 o 
   1   8   3       20.16       15.18      1.73 o 
   2   8   3        2.63        5.47      1.31 o 
  -8   0   4       22.43       24.06      2.02 o 
  -6   0   4       45.87       55.14      2.67 o 
  -4   0   4      366.01      396.66      6.05 o 
  -2   0   4      509.79      538.57      5.75 o 
   0   0   4      470.35      451.57      9.05 o 
   2   0   4      237.29      232.35      0.81 o 
   4   0   4       30.40       32.30      1.88 o 
   6   0   4       16.83       11.93      2.23 o 
   8   0   4        0.10        2.50      2.00 o 
  -8   1   4        1.11        0.56      1.03 o 
  -7   1   4       16.94       17.17      1.91 o 
  -6   1   4       41.00       43.09      2.22 o 
  -5   1   4       63.50       57.99      2.56 o 
  -4   1   4        9.00        9.63      0.99 o 
  -3   1   4      162.44      184.44      3.00 o 
  -2   1   4      448.83      404.10      4.08 o 
  -1   1   4       57.71       54.29      0.45 o 
   0   1   4      138.02      165.69      7.23 o 
   1   1   4      391.68      409.58      4.32 o 
   2   1   4      112.91      115.32      2.44 o 
   3   1   4       33.12       31.05      1.19 o 
   4   1   4       36.23       31.05      1.83 o 
   5   1   4       12.16        7.64      1.44 o 
   6   1   4       30.91       27.82      1.40 o 
   7   1   4        9.33        8.55      1.90 o 
   8   1   4        0.67        1.61      1.76 o 
  -8   2   4        2.19        3.32      1.17 o 
  -7   2   4        0.12        0.84      0.93 o 
  -6   2   4       71.41       71.84      2.98 o 
  -5   2   4        1.18        0.28      0.85 o 
  -4   2   4       69.27       61.54      1.93 o 
  -3   2   4        0.23        0.65      0.65 o 
  -2   2   4      211.42      208.79      0.64 o 
  -1   2   4      435.70      445.31      5.10 o 
   0   2   4        3.89        4.40      0.47 o 
   1   2   4       24.38       30.54      1.29 o 
   2   2   4      546.90      612.37      6.44 o 
   3   2   4      128.44      105.88      3.01 o 
   4   2   4        0.26        0.97      0.97 o 
   5   2   4        5.29        3.70      1.42 o 
   6   2   4        0.51        3.29      1.34 o 
   7   2   4        2.66        0.45      1.95 o 
   8   2   4       41.51       36.31      3.26 o 
  -8   3   4        1.86        4.25      1.01 o 
  -7   3   4        2.43        0.44      0.98 o 
  -6   3   4       26.00       25.50      1.76 o 
  -5   3   4       24.15       25.16      1.69 o 
  -4   3   4      132.34      123.04      2.99 o 
  -3   3   4        0.77        0.73      0.73 o 
  -2   3   4      160.93      164.04      0.60 o 
  -1   3   4      397.66      374.23      5.06 o 
   0   3   4      390.68      388.29     15.62 o 
   1   3   4        1.21        0.12      0.60 o 
   2   3   4      207.28      206.96      4.21 o 
   3   3   4       69.26       82.11      1.18 o 
   4   3   4        2.87        2.96      1.31 o 
   5   3   4       21.72       19.41      1.61 o 
   6   3   4      116.64      118.17      4.74 o 
   7   3   4       28.10       26.57      3.00 o 
  -7   4   4        0.00        0.08      0.94 o 
  -6   4   4        5.13        6.31      1.22 o 
  -5   4   4      240.53      236.56      4.68 o 
  -4   4   4       42.77       45.78      2.11 o 
  -3   4   4        3.52        4.57      0.91 o 
  -2   4   4       21.82       18.49      1.45 o 
  -1   4   4      217.18      256.58      0.69 o 
   0   4   4        1.30        1.27      1.54 o 
   1   4   4       13.83       11.09      0.70 o 
   2   4   4       22.31       23.68      1.04 o 
   3   4   4        4.96        4.24      1.21 o 
   4   4   4        2.41        3.93      1.79 o 
   5   4   4        0.24        0.87      1.56 o 
   6   4   4        0.58        2.29      1.64 o 
   7   4   4       62.87       77.89      4.35 o 
  -6   5   4        0.06        0.00      1.00 o 
  -5   5   4        0.92        1.19      1.19 o 
  -4   5   4       68.58       59.33      2.67 o 
  -3   5   4       35.50       36.66      2.13 o 
  -2   5   4        3.78        7.03      1.03 o 
  -1   5   4      152.00      140.31      0.87 o 
   0   5   4       24.96       14.55     11.33 o 
   1   5   4       45.58       54.56      2.23 o 
   2   5   4       27.23       25.51      1.98 o 
   3   5   4       34.72       48.06      3.13 o 
   4   5   4        1.57        0.87      1.91 o 
   5   5   4        6.10        7.76      2.02 o 
   6   5   4        3.66        1.98      1.68 o 
  -6   6   4        1.93        0.30      1.00 o 
  -5   6   4        8.06        6.32      1.32 o 
  -4   6   4       19.84       19.79      1.83 o 
  -3   6   4       22.27       19.96      1.63 o 
  -2   6   4        0.59        0.20      1.03 o 
  -1   6   4       20.79       15.85      1.54 o 
   0   6   4      156.19      167.65      2.93 o 
   1   6   4       25.60       28.08      2.00 o 
   2   6   4       91.53       92.39      3.90 o 
   3   6   4        3.55        4.80      1.65 o 
   4   6   4       19.72       18.91      1.70 o 
   5   6   4        1.20        0.14      1.59 o 
  -4   7   4        2.87        3.67      0.91 o 
  -3   7   4        1.00        2.35      0.92 o 
  -2   7   4        8.89        6.34      1.25 o 
  -1   7   4        1.25        0.28      1.04 o 
   0   7   4        0.53        2.01      0.81 o 
   1   7   4       52.38       52.40      2.78 o 
   2   7   4        1.44        2.18      1.22 o 
   3   7   4        0.12        1.66      1.66 o 
   4   7   4        0.25        0.37      1.48 o 
  -2   8   4        5.75        7.03      1.20 o 
  -1   8   4        2.91        2.92      1.18 o 
   0   8   4        3.34        2.90      1.43 o 
   1   8   4        0.51        0.94      1.22 o 
  -7   0   5        1.48        0.65      1.53 o 
  -5   0   5        8.17        6.52      1.36 o 
  -3   0   5      339.21      370.12      4.96 o 
  -1   0   5       19.56       25.05      1.30 o 
   1   0   5      849.44     1004.57      7.11 o 
   3   0   5       64.71       59.62      1.05 o 
   5   0   5      167.53      166.96      6.24 o 
   7   0   5        1.32        0.59      2.15 o 
  -8   1   5       12.90       13.43      1.56 o 
  -7   1   5        8.69        8.72      1.42 o 
  -6   1   5       59.38       56.55      3.16 o 
  -5   1   5        6.52        6.48      1.12 o 
  -4   1   5       24.76       25.05      0.67 o 
  -3   1   5      433.56      457.84      4.77 o 
  -2   1   5       45.29       34.20      1.31 o 
  -1   1   5       49.81       50.26      1.50 o 
   0   1   5       14.59       16.38      0.76 o 
   1   1   5      598.41      704.11      6.51 o 
   2   1   5      194.52      187.70      3.50 o 
   3   1   5       13.43       11.44      1.15 o 
   4   1   5       43.02       42.49      1.67 o 
   5   1   5        0.94        0.47      1.23 o 
   6   1   5       33.98       28.75      1.66 o 
   7   1   5        4.93        7.32      2.00 o 
  -8   2   5        0.35        0.39      0.85 o 
  -7   2   5        0.00        0.45      0.99 o 
  -6   2   5        0.45        0.09      1.05 o 
  -5   2   5      217.10      223.54      0.86 o 
  -4   2   5       83.64       65.49      0.67 o 
  -3   2   5        0.14        0.49      0.59 o 
  -2   2   5       48.44       54.89      1.77 o 
  -1   2   5        8.08        8.65      1.11 o 
   0   2   5        0.91        0.17      1.07 o 
   1   2   5      200.98      178.73      3.40 o 
   2   2   5       95.59       98.79      3.17 o 
   3   2   5        0.83        0.31      0.94 o 
   4   2   5       10.03       15.13      1.78 o 
   5   2   5       36.40       40.70      2.72 o 
   6   2   5       15.21       15.04      2.35 o 
   7   2   5        7.35        7.17      1.85 o 
  -7   3   5        1.77        1.36      1.02 o 
  -6   3   5        0.07        1.29      0.83 o 
  -5   3   5        0.01        0.86      0.86 o 
  -4   3   5       55.09       55.06      0.80 o 
  -3   3   5       62.43       63.49      2.18 o 
  -2   3   5       15.43       12.59      1.26 o 
  -1   3   5      172.88      148.86      0.67 o 
   0   3   5      297.34      225.46    147.08 o 
   1   3   5      140.22      115.25      2.91 o 
   2   3   5        5.30        3.11      1.04 o 
   3   3   5      168.98      166.41      5.39 o 
   4   3   5      131.84      139.43      4.60 o 
   5   3   5        1.53        1.18      1.69 o 
   6   3   5        2.28        1.95      1.95 o 
   7   3   5        8.79       12.34      2.11 o 
  -7   4   5        0.06        0.16      0.98 o 
  -6   4   5        1.13        0.46      0.92 o 
  -5   4   5        9.01        9.53      1.50 o 
  -4   4   5      139.04      166.78      4.01 o 
  -3   4   5        4.98        4.24      0.95 o 
  -2   4   5        0.20        0.64      0.89 o 
  -1   4   5       16.71       13.79      1.38 o 
   0   4   5       17.51       17.65      1.01 o 
   1   4   5        0.03        0.64      0.77 o 
   2   4   5        2.24        2.59      1.29 o 
   3   4   5       45.40       53.87      3.18 o 
   4   4   5       28.41       38.12      3.22 o 
   5   4   5        1.67        0.54      1.97 o 
   6   4   5        8.97        8.20      2.30 o 
  -6   5   5        0.47        0.97      1.05 o 
  -5   5   5       31.96       24.35      1.19 o 
  -4   5   5       26.21       18.44      1.74 o 
  -3   5   5        2.66        1.51      1.51 o 
  -2   5   5        1.06        1.08      1.08 o 
  -1   5   5        1.42        1.41      0.93 o 
   0   5   5       95.57       65.79     42.75 o 
   1   5   5        0.00        0.13      1.15 o 
   2   5   5        1.61        3.81      1.22 o 
   3   5   5       88.54       89.10      4.36 o 
   4   5   5       11.17       17.84      2.70 o 
   5   5   5        0.97        2.20      2.20 o 
   6   5   5        1.30        2.38      1.64 o 
  -5   6   5        1.21        0.60      1.04 o 
  -4   6   5        1.46        1.16      0.97 o 
  -3   6   5       12.78        9.06      1.45 o 
  -2   6   5       26.08       20.85      1.94 o 
  -1   6   5       10.21        8.21      1.10 o 
   0   6   5       30.56       30.68      1.48 o 
   1   6   5       33.37       31.82      2.37 o 
   2   6   5       10.32       10.16      1.84 o 
   3   6   5       35.95       43.63      3.24 o 
   4   6   5       54.69       68.53      1.86 o 
   5   6   5        1.84        1.41      1.70 o 
  -4   7   5        0.91        0.75      0.90 o 
  -3   7   5        2.64        1.35      0.93 o 
  -2   7   5       23.27       21.83      1.93 o 
  -1   7   5        0.91        1.18      1.18 o 
   0   7   5        2.76        1.56      2.83 o 
   1   7   5        7.15        8.35      1.72 o 
   2   7   5       15.45       15.88      2.09 o 
   3   7   5        7.79        7.36      1.64 o 
  -8   0   6        9.80       10.56      1.39 o 
  -6   0   6       11.68       11.33      1.53 o 
  -4   0   6      132.17      133.63      3.98 o 
  -2   0   6      571.81      626.32      7.48 o 
   0   0   6      146.04      154.32      4.64 o 
   2   0   6     4211.06     4402.17     85.21 o 
   4   0   6        0.48        0.79      1.39 o 
   6   0   6       61.00       57.49      4.09 o 
  -8   1   6        0.30        0.89      0.89 o 
  -7   1   6        0.39        0.59      1.08 o 
  -6   1   6      199.49      200.24      0.98 o 
  -5   1   6       16.48       16.48      1.36 o 
  -4   1   6        0.16        1.05      0.81 o 
  -3   1   6      284.86      289.24      4.33 o 
  -2   1   6        2.89        2.68      0.70 o 
  -1   1   6       93.73       85.56      2.56 o 
   0   1   6       10.46        6.79      0.68 o 
   1   1   6     1779.31     2002.78     12.65 o 
   2   1   6        1.60        1.08      1.08 o 
   3   1   6      178.18      185.78      3.97 o 
   4   1   6       14.98       16.79      1.79 o 
   5   1   6        6.79        6.39      1.47 o 
   6   1   6       18.61       16.89      2.61 o 
   7   1   6        5.59        6.69      2.23 o 
  -8   2   6        0.25        0.93      0.93 o 
  -7   2   6        8.85        8.88      1.22 o 
  -6   2   6        1.86        3.15      0.95 o 
  -5   2   6      417.16      424.82      0.89 o 
  -4   2   6        0.92        1.92      0.91 o 
  -3   2   6        1.94        4.93      0.94 o 
  -2   2   6       45.02       53.23      1.88 o 
  -1   2   6      465.14      522.79      5.93 o 
   0   2   6       80.44       93.04      7.28 o 
   1   2   6       66.12       62.60      0.94 o 
   2   2   6        2.86        0.41      1.21 o 
   3   2   6       14.80       14.54      1.59 o 
   4   2   6        0.52        1.13      1.28 o 
   5   2   6       12.24       11.20      1.92 o 
   6   2   6        6.07        6.49      1.95 o 
   7   2   6       14.45       11.53      2.49 o 
  -7   3   6        1.07        0.81      0.89 o 
  -6   3   6       28.30       21.39      1.66 o 
  -5   3   6        2.65        2.95      0.99 o 
  -4   3   6      260.68      226.76      0.73 o 
  -3   3   6      248.38      236.30      0.81 o 
  -2   3   6      390.61      417.20      5.61 o 
  -1   3   6      140.90      146.97      3.64 o 
   0   3   6       35.09       35.81     25.02 o 
   1   3   6       26.90       28.84      2.07 o 
   2   3   6       26.80       27.13      2.71 o 
   3   3   6       20.59       17.34      1.86 o 
   4   3   6       63.97       54.19      3.44 o 
   5   3   6        1.83        0.17      1.77 o 
   6   3   6        1.02        1.82      1.82 o 
   7   3   6       12.70       10.49      2.66 o 
  -7   4   6        3.78        5.24      1.16 o 
  -6   4   6        1.08        3.19      1.09 o 
  -5   4   6       10.19       14.24      1.63 o 
  -4   4   6      121.20      128.34      1.02 o 
  -3   4   6       46.12       45.43      1.13 o 
  -2   4   6       34.45       34.39      2.32 o 
  -1   4   6        0.74        0.68      0.95 o 
   0   4   6      136.51      134.81      7.55 o 
   1   4   6        0.34        1.29      1.01 o 
   2   4   6        1.21        5.18      1.61 o 
   3   4   6       16.05       13.83      2.04 o 
   4   4   6        0.20        1.01      2.01 o 
   5   4   6        2.11        0.18      2.21 o 
   6   4   6        0.42        0.98      1.79 o 
  -6   5   6        1.32        3.47      1.02 o 
  -5   5   6       25.33       23.30      0.99 o 
  -4   5   6        4.32        1.22      1.22 o 
  -3   5   6       21.08       17.23      1.22 o 
  -2   5   6        6.74        5.59      1.28 o 
  -1   5   6       17.02       16.68      1.53 o 
   0   5   6      214.14      212.80      3.53 o 
   1   5   6       28.51       30.84      2.25 o 
   2   5   6        2.17        0.00      1.48 o 
   3   5   6        2.30        0.92      1.85 o 
   4   5   6       27.73       34.53      3.17 o 
   5   5   6       19.85       18.84      2.71 o 
  -5   6   6        3.46        3.21      1.10 o 
  -4   6   6        1.26        1.17      1.17 o 
  -3   6   6        2.47        1.18      1.18 o 
  -2   6   6       34.48       31.50      2.39 o 
  -1   6   6       38.03       38.52      1.17 o 
   0   6   6        5.61        2.14      0.94 o 
   1   6   6       92.97      108.85      4.12 o 
   2   6   6       17.98       21.34      2.37 o 
   3   6   6       73.25       83.10      4.28 o 
   4   6   6        3.07        1.86      1.86 o 
  -3   7   6        2.22        1.45      1.03 o 
  -2   7   6       24.41       20.91      1.04 o 
  -1   7   6        1.10        0.30      1.12 o 
   0   7   6       23.81       15.77     11.68 o 
   1   7   6       17.05       14.34      2.11 o 
   2   7   6        7.39        5.22      1.87 o 
  -7   0   7       32.33       24.93      1.21 o 
  -5   0   7       10.37        8.21      1.10 o 
  -3   0   7      221.55      260.45      5.05 o 
  -1   0   7      133.95      124.95      3.26 o 
   1   0   7      331.31      337.51      4.87 o 
   3   0   7      109.83       99.35      4.59 o 
   5   0   7       15.48       16.72      2.71 o 
   7   0   7        0.51        0.84      2.31 o 
  -8   1   7        4.48        4.39      1.21 o 
  -7   1   7        0.50        0.66      1.05 o 
  -6   1   7        9.01        7.39      1.29 o 
  -5   1   7       24.52       25.51      1.39 o 
  -4   1   7       94.90       90.66      3.38 o 
  -3   1   7        0.00        1.00      1.00 o 
  -2   1   7       67.50       81.21      2.53 o 
  -1   1   7      241.91      232.76      4.24 o 
   0   1   7       90.47       92.63      7.00 o 
   1   1   7       48.96       49.37      2.62 o 
   2   1   7       95.42       89.53      3.41 o 
   3   1   7        9.68        8.82      1.49 o 
   4   1   7       19.09       15.69      2.06 o 
   5   1   7        1.65        3.28      1.55 o 
   6   1   7        0.00        2.89      1.81 o 
   7   1   7        6.51        4.49      2.42 o 
  -7   2   7        8.03        6.35      0.92 o 
  -6   2   7        1.80        1.05      1.05 o 
  -5   2   7      106.54       89.50      1.03 o 
  -4   2   7        0.01        0.00      0.97 o 
  -3   2   7       43.40       38.18      2.03 o 
  -2   2   7       14.88       22.13      1.51 o 
  -1   2   7       99.23       82.52      3.87 o 
   0   2   7       67.35       74.56      8.93 o 
   1   2   7       26.35       33.03      2.13 o 
   2   2   7        0.85        2.32      1.62 o 
   3   2   7       84.68       99.36      4.01 o 
   4   2   7       25.78       23.84      2.27 o 
   5   2   7        8.40        3.85      1.84 o 
   6   2   7        6.53        5.28      1.98 o 
   7   2   7        0.64        0.15      1.99 o 
  -7   3   7        3.17        1.02      1.02 o 
  -6   3   7        1.63        1.10      1.10 o 
  -5   3   7       55.95       47.44      1.11 o 
  -4   3   7        6.81        7.09      1.00 o 
  -3   3   7       54.15       49.63      1.11 o 
  -2   3   7        0.18        1.43      1.14 o 
  -1   3   7       77.77       65.02      1.11 o 
   0   3   7       78.60       74.20     47.56 o 
   1   3   7       73.62       72.98      3.17 o 
   2   3   7        6.99        5.22      1.96 o 
   3   3   7       49.92       55.55      2.32 o 
   4   3   7       25.45       22.57      2.69 o 
   5   3   7        0.07        2.02      2.02 o 
   6   3   7        6.84        3.79      1.81 o 
  -6   4   7        0.03        1.08      1.16 o 
  -5   4   7        7.97        6.40      1.14 o 
  -4   4   7      251.70      277.65      5.36 o 
  -3   4   7       11.87       12.64      1.97 o 
  -2   4   7        0.27        1.17      1.31 o 
  -1   4   7        0.08        1.35      1.35 o 
   0   4   7       76.24       78.24      3.45 o 
   1   4   7        1.03        2.08      1.28 o 
   2   4   7        1.44        4.34      1.38 o 
   3   4   7        2.21        0.89      1.78 o 
   4   4   7        0.22        1.49      2.35 o 
   5   4   7        2.05        3.19      1.88 o 
   6   4   7        4.05        5.19      1.73 o 
  -6   5   7        0.70        0.57      1.06 o 
  -5   5   7        0.58        0.40      1.08 o 
  -4   5   7        1.49        0.57      1.14 o 
  -3   5   7       62.95       76.32      1.27 o 
  -2   5   7       26.39       28.34      2.45 o 
  -1   5   7        0.54        0.69      1.25 o 
   0   5   7       98.17      108.17      3.17 o 
   1   5   7       10.82       12.27      1.99 o 
   2   5   7       25.79       23.28      1.78 o 
   3   5   7       15.87       13.53      1.96 o 
   4   5   7        4.20        2.11      2.30 o 
   5   5   7        1.62        0.00      2.17 o 
  -4   6   7        2.35        0.29      1.17 o 
  -3   6   7       18.43       17.89      1.00 o 
  -2   6   7       14.80       16.35      1.91 o 
  -1   6   7        0.14        0.62      1.25 o 
   0   6   7        2.88        0.46      1.31 o 
   1   6   7       97.32       99.19      1.27 o 
   2   6   7       25.45       21.99      2.48 o 
   3   6   7       35.87       31.29      1.94 o 
   4   6   7        3.38        2.29      2.29 o 
  -2   7   7        0.39        0.09      1.06 o 
  -1   7   7        3.60        3.35      1.36 o 
   0   7   7        0.38        1.30      1.64 o 
   1   7   7        0.01        0.24      1.44 o 
   2   7   7       25.78       25.94      2.36 o 
  -6   0   8       17.45       14.60      1.13 o 
  -4   0   8        9.75        9.31      1.66 o 
  -2   0   8       84.67      102.05      3.39 o 
   0   0   8       23.33       26.75      1.78 o 
   2   0   8      375.10      421.35      7.25 o 
   4   0   8       12.32        3.35      3.68 o 
   6   0   8       56.71       61.50      4.91 o 
  -7   1   8        5.28        4.61      1.00 o 
  -6   1   8       12.15       10.00      1.07 o 
  -5   1   8       46.26       46.78      1.07 o 
  -4   1   8        0.56        0.76      1.14 o 
  -3   1   8       11.85       10.96      0.93 o 
  -2   1   8      107.67      117.24      3.45 o 
  -1   1   8        1.04        1.32      0.87 o 
   0   1   8        5.74        6.41      0.99 o 
   1   1   8        3.10        3.59      1.79 o 
   2   1   8      150.53      184.60      5.60 o 
   3   1   8       99.98       98.07      3.77 o 
   4   1   8        0.63        1.18      1.51 o 
   5   1   8       18.31       18.11      2.15 o 
   6   1   8        3.66        1.46      2.19 o 
  -7   2   8        0.29        0.49      1.05 o 
  -6   2   8        0.08        1.14      1.14 o 
  -5   2   8        5.69        5.16      1.37 o 
  -4   2   8      128.37      131.48      3.74 o 
  -3   2   8      113.55      126.42      3.55 o 
  -2   2   8        2.64        4.12      1.24 o 
  -1   2   8       50.16       62.75      3.01 o 
   0   2   8       19.51       19.41      4.02 o 
   1   2   8       10.41        6.94      2.19 o 
   2   2   8        7.05        9.61      2.67 o 
   3   2   8       20.38       21.91      2.74 o 
   4   2   8        0.63        1.13      1.69 o 
   5   2   8        0.71        0.35      2.07 o 
   6   2   8       10.86        5.25      2.46 o 
  -7   3   8        0.57        0.97      0.97 o 
  -6   3   8        1.13        0.37      1.00 o 
  -5   3   8        0.53        2.38      0.93 o 
  -4   3   8       10.71       11.70      1.63 o 
  -3   3   8       45.86       51.10      0.92 o 
  -2   3   8       36.36       41.34      2.61 o 
  -1   3   8       14.04       16.77      1.90 o 
   0   3   8      113.69      122.57     82.57 o 
   1   3   8      112.32      107.87      1.50 o 
   2   3   8       28.17       31.04      3.18 o 
   3   3   8        0.43        3.35      2.32 o 
   4   3   8       33.41       34.31      3.57 o 
   5   3   8       34.96       35.32      3.38 o 
   6   3   8        0.28        0.16      2.08 o 
  -6   4   8        0.37        1.13      1.13 o 
  -5   4   8        0.07        0.52      1.25 o 
  -4   4   8        7.89        8.80      1.69 o 
  -3   4   8       67.71       85.42      3.74 o 
  -2   4   8       22.32       18.70      2.34 o 
  -1   4   8       10.91       10.80      2.13 o 
   0   4   8        5.88        5.13      0.98 o 
   1   4   8        0.73        1.78      1.61 o 
   2   4   8        1.40        3.69      1.95 o 
   3   4   8        7.98        2.16      2.41 o 
   4   4   8       22.29       17.26      3.59 o 
   5   4   8        4.98        7.31      2.63 o 
  -5   5   8        0.08        0.39      1.16 o 
  -4   5   8       17.82       14.68      1.38 o 
  -3   5   8        7.32        6.73      1.58 o 
  -2   5   8        2.92        5.49      1.88 o 
  -1   5   8        0.70        0.45      1.49 o 
   0   5   8        0.00        1.36      1.23 o 
   1   5   8       26.12       29.14      2.66 o 
   2   5   8        0.12        1.33      1.90 o 
   3   5   8        1.46        1.64      2.26 o 
   4   5   8       42.98       37.78      4.26 o 
  -4   6   8        0.52        1.35      1.35 o 
  -3   6   8        2.70        1.57      1.34 o 
  -2   6   8        5.20        4.56      1.36 o 
  -1   6   8       13.07       11.02      1.84 o 
   0   6   8        4.98        6.36      1.27 o 
   1   6   8       21.64       20.17      2.67 o 
   2   6   8        5.88        4.78      2.23 o 
   3   6   8       10.34        9.38      1.78 o 
  -1   7   8       11.24        8.13      1.37 o 
   0   7   8        0.04        0.52      1.05 o 
  -7   0   9        8.41        6.60      1.21 o 
  -5   0   9       30.51       28.88      2.40 o 
  -3   0   9       50.18       52.11      2.83 o 
  -1   0   9      124.94      134.26      5.26 o 
   1   0   9       68.19       87.28      4.30 o 
   3   0   9      672.55      590.50      4.07 o 
   5   0   9        3.90        5.18      2.96 o 
  -7   1   9        0.17        1.64      0.94 o 
  -6   1   9        2.31        1.57      1.05 o 
  -5   1   9      169.86      194.47      5.04 o 
  -4   1   9       11.85        9.89      1.58 o 
  -3   1   9        0.60        1.00      1.14 o 
  -2   1   9      103.81      109.38      3.78 o 
  -1   1   9        0.38        0.33      0.98 o 
   0   1   9       11.82       16.29      1.43 o 
   1   1   9        5.10        5.67      2.21 o 
   2   1   9      320.11      383.81      9.10 o 
   3   1   9        0.02        1.44      1.63 o 
   4   1   9       31.78       23.50      2.63 o 
   5   1   9        0.02        0.18      2.00 o 
   6   1   9        0.09        0.54      2.33 o 
  -7   2   9        0.24        0.15      0.90 o 
  -6   2   9       11.63        9.13      1.40 o 
  -5   2   9        7.42        6.98      1.39 o 
  -4   2   9      194.78      208.75      5.13 o 
  -3   2   9        0.17        0.92      1.19 o 
  -2   2   9        0.75        1.80      1.20 o 
  -1   2   9       35.00       34.93      2.91 o 
   0   2   9       44.06       46.32      3.57 o 
   1   2   9       33.44       33.52      2.68 o 
   2   2   9       22.67       30.54      3.67 o 
   3   2   9        5.89        6.21      2.59 o 
   4   2   9        1.86        1.61      2.20 o 
   5   2   9        0.09        0.17      1.92 o 
  -6   3   9        1.35        0.35      0.97 o 
  -5   3   9       21.59       19.11      1.78 o 
  -4   3   9        0.74        2.90      0.97 o 
  -3   3   9       69.04       69.37      1.12 o 
  -2   3   9       94.00      103.29      4.11 o 
  -1   3   9       90.91       91.49      4.13 o 
   0   3   9       41.95       45.04      5.73 o 
   1   3   9        0.00        2.93      1.67 o 
   2   3   9        8.42       17.08      2.99 o 
   3   3   9        8.38        8.25      2.28 o 
   4   3   9        3.13        3.31      2.83 o 
   5   3   9       11.34        6.58      2.45 o 
  -5   4   9        0.13        0.92      1.13 o 
  -4   4   9        8.25        7.73      1.35 o 
  -3   4   9       73.43       88.93      4.20 o 
  -2   4   9       50.19       35.70      1.16 o 
  -1   4   9        2.18        3.72      1.77 o 
   0   4   9       14.95       10.20      7.88 o 
   1   4   9       33.60       33.76      3.12 o 
   2   4   9        1.83        2.58      2.58 o 
   3   4   9        0.23        2.31      2.81 o 
   4   4   9        3.50        1.15      2.76 o 
  -5   5   9        2.60        0.56      1.03 o 
  -4   5   9       23.77       26.14      2.30 o 
  -3   5   9        6.72        7.68      2.02 o 
  -2   5   9        6.96       10.69      1.96 o 
  -1   5   9        1.55        4.77      1.59 o 
   0   5   9        0.73        1.27      1.22 o 
   1   5   9       98.96      112.58      5.15 o 
   2   5   9        1.92        2.39      1.99 o 
   3   5   9        0.00        0.84      2.52 o 
  -3   6   9        0.78        0.78      1.44 o 
  -2   6   9        1.12        0.00      1.76 o 
  -1   6   9       11.63        8.93      2.03 o 
   0   6   9       22.23       24.52      1.92 o 
   1   6   9        2.27        0.76      2.12 o 
   2   6   9       24.34       19.99      3.04 o 
  -6   0  10       17.91       25.37      2.40 o 
  -4   0  10        0.03        0.11      1.26 o 
  -2   0  10       49.53       54.05      3.22 o 
   0   0  10       42.87       43.28      2.31 o 
   2   0  10      114.23      111.61      4.73 o 
   4   0  10       43.61       50.15      4.47 o 
  -6   1  10        0.08        2.02      1.22 o 
  -5   1  10        0.20        1.08      1.32 o 
  -4   1  10       13.56       13.31      1.90 o 
  -3   1  10       53.74       61.39      3.31 o 
  -2   1  10        3.31        3.78      1.81 o 
  -1   1  10       31.78       41.41      2.69 o 
   0   1  10       37.50       41.34      2.31 o 
   1   1  10       50.10       50.71      4.00 o 
   2   1  10       19.41       25.03      3.76 o 
   3   1  10        6.61        8.66      2.36 o 
   4   1  10        3.20        3.77      1.97 o 
   5   1  10        4.87        1.96      2.68 o 
  -6   2  10        8.48        7.60      1.43 o 
  -5   2  10        3.83        3.55      1.39 o 
  -4   2  10       78.84       71.58      1.48 o 
  -3   2  10        0.76        0.42      1.40 o 
  -2   2  10       18.38       17.79      2.27 o 
  -1   2  10       15.65       20.78      2.35 o 
   0   2  10       38.96       53.16      4.81 o 
   1   2  10        1.37        0.49      1.97 o 
   2   2  10       11.63       19.18      3.77 o 
   3   2  10        0.21        1.74      2.32 o 
   4   2  10       10.31        8.42      2.95 o 
   5   2  10        2.73        2.74      2.05 o 
  -6   3  10        2.89        3.31      1.24 o 
  -5   3  10        0.40        0.62      1.04 o 
  -4   3  10       49.91       53.07      3.09 o 
  -3   3  10        0.32        0.44      1.61 o 
  -2   3  10       10.95       11.25      2.62 o 
  -1   3  10        0.23        3.03      1.62 o 
   0   3  10       15.34       13.27      1.84 o 
   1   3  10       27.12       23.95      3.19 o 
   2   3  10        7.66        5.30      3.24 o 
   3   3  10        7.70        3.37      3.37 o 
   4   3  10        9.69        8.32      2.69 o 
  -5   4  10        0.10        0.10      1.19 o 
  -4   4  10        7.58       11.55      1.97 o 
  -3   4  10      143.43      147.46      5.48 o 
  -2   4  10        3.87        0.86      2.07 o 
  -1   4  10        0.05        0.75      2.26 o 
   0   4  10        3.56        4.05      3.77 o 
   1   4  10       12.39       11.50      2.72 o 
   2   4  10        2.05        2.72      2.72 o 
   3   4  10        0.27        2.92      2.92 o 
   4   4  10        0.08        0.23      2.75 o 
  -4   5  10        2.14        1.89      1.44 o 
  -3   5  10        1.00        1.62      1.47 o 
  -2   5  10       33.27       29.31      2.92 o 
  -1   5  10        5.64        3.64      2.14 o 
   0   5  10        0.51        0.95      1.46 o 
   1   5  10       37.74       37.80      3.69 o 
   2   5  10        7.50        4.66      2.63 o 
  -1   6  10        6.59        5.53      1.76 o 
   0   6  10        0.01        1.31      1.20 o 
  -5   0  11       22.88       29.85      2.89 o 
  -3   0  11        6.70        8.19      1.96 o 
  -1   0  11       17.75       15.79      2.63 o 
   1   0  11        0.77        1.98      2.55 o 
   3   0  11      138.60      111.28      6.16 o 
  -6   1  11        0.28        1.42      1.05 o 
  -5   1  11       11.67       10.16      1.87 o 
  -4   1  11       16.10       16.57      2.19 o 
  -3   1  11        7.96        8.59      1.88 o 
  -2   1  11        6.95        9.46      1.75 o 
  -1   1  11       21.63       33.12      2.93 o 
   0   1  11        1.11        2.34      1.32 o 
   1   1  11        0.01        2.82      2.82 o 
   2   1  11        9.06        9.21      4.42 o 
   3   1  11       38.37       33.28      3.39 o 
   4   1  11       32.62       32.94      3.20 o 
  -5   2  11        0.00        0.63      1.05 o 
  -4   2  11       14.20       14.20      1.37 o 
  -3   2  11       54.33       54.40      3.50 o 
  -2   2  11       56.88       72.67      3.77 o 
  -1   2  11        4.83        3.54      2.70 o 
   0   2  11       30.86       32.53      3.00 o 
   1   2  11       16.72       16.06      3.42 o 
   2   2  11        4.24        5.95      4.47 o 
   3   2  11        0.06        0.31      3.15 o 
   4   2  11        5.81        0.43      2.57 o 
  -5   3  11        1.68        3.45      1.38 o 
  -4   3  11        0.50        0.61      1.47 o 
  -3   3  11       19.24       22.27      2.84 o 
  -2   3  11       31.33       35.30      3.26 o 
  -1   3  11       24.88       32.35      3.38 o 
   0   3  11        4.79        7.00      4.46 o 
   1   3  11       38.27       27.82      2.42 o 
   2   3  11       22.94       19.48      4.64 o 
   3   3  11        4.37        3.83      3.83 o 
  -4   4  11        0.71        0.59      1.54 o 
  -3   4  11        2.01        2.79      1.91 o 
  -2   4  11       23.41       20.98      3.32 o 
  -1   4  11       16.96       15.90      2.91 o 
   0   4  11       12.91       14.95      2.13 o 
   1   4  11        1.45        1.95      2.16 o 
   2   4  11        0.07        0.75      2.77 o 
   3   4  11        1.15        3.42      2.90 o 
  -2   5  11        0.33        1.21      1.96 o 
  -1   5  11        3.92        1.16      2.14 o 
   0   5  11        0.39        1.80      1.91 o 
   1   5  11        0.83        1.29      2.20 o 
  -4   0  12       21.45       21.99      2.48 o 
  -2   0  12        7.98        9.82      2.00 o 
   0   0  12       41.99       45.27      3.09 o 
   2   0  12       16.31       11.76      2.83 o 
  -5   1  12        9.84       10.21      1.76 o 
  -4   1  12       78.87       77.71      4.01 o 
  -3   1  12        2.31        3.93      1.73 o 
  -2   1  12        0.79        0.37      1.64 o 
  -1   1  12       25.95       20.78      3.09 o 
   0   1  12        0.82        1.21      1.46 o 
   1   1  12        1.90        5.20      2.89 o 
   2   1  12        7.70       19.15      5.00 o 
   3   1  12       50.15       36.90      4.00 o 
  -4   2  12        8.18        7.43      1.95 o 
  -3   2  12       56.05       56.29      3.68 o 
  -2   2  12        0.70        0.36      1.94 o 
  -1   2  12        0.09        0.21      2.14 o 
   0   2  12       10.01       10.85      2.25 o 
   1   2  12        0.24        2.99      2.45 o 
   2   2  12        6.16        5.79      4.63 o 
   3   2  12        4.10        1.65      3.95 o 
  -4   3  12        8.17        6.10      1.76 o 
  -3   3  12        0.04        1.77      1.77 o 
  -2   3  12        8.97       11.79      2.54 o 
  -1   3  12       15.68       16.95      2.78 o 
   0   3  12        6.37        5.19      1.98 o 
   1   3  12        7.57        2.47      2.96 o 
   2   3  12        1.18        2.48      3.72 o 
  -2   4  12       23.50       24.69      3.58 o 
  -1   4  12       23.14       25.55      3.65 o 
   0   4  12        0.00        0.54      1.69 o 
   1   4  12       14.93       14.36      3.01 o 
  -3   0  13        2.97        0.85      2.05 o 
  -1   0  13        5.90        2.01      2.45 o 
   1   0  13       18.10       12.44      3.25 o 
  -4   1  13        1.89        1.87      1.87 o 
  -3   1  13        8.83        6.67      2.28 o 
  -2   1  13       13.58        9.36      2.34 o 
  -1   1  13        3.91        2.71      2.50 o 
   0   1  13       12.88        9.02      5.52 o 
   1   1  13        0.88        0.00      3.39 o 
   2   1  13       22.92       25.56      6.17 o 
  -3   2  13       30.70       26.82      2.97 o 
  -2   2  13        1.79        0.00      2.26 o 
  -1   2  13        5.61        6.59      2.55 o 
   0   2  13        4.45        7.11      3.21 o 
   1   2  13       16.76       15.55      3.20 o 
   2   2  13        1.02        3.38      3.76 o 
  -2   3  13        0.03        0.35      2.08 o 
  -1   3  13        2.03        2.49      3.31 o 
   0   3  13        0.89        0.18      4.46 o 
  -2   0  14        1.54        0.18      2.17 o 
   0   0  14        2.77        0.36      1.78 o 
  -1   1  14        5.40        3.97      2.58 o 
                                                 
